# Supplementary material for: Antibiotics Self Medication among Children: A Systematic Review
Source: Antibiotics (Basel). 2022 Nov 9;11(11):1583. doi: 10.3390/antibiotics11111583 (PMC9687075; doi:10.3390/antibiotics11111583)
Supplement: Supplementary file 1 [file antibiotics-11-01583-s001.zip]

Archive with 1 entries (1 files):
- antibiotics-1968110-supplementary.pdf
